# Supplementary material for: A novel antifolate suppresses growth of FPGS-deficient cells and overcomes methotrexate resistance
Source: Life Sci Alliance. 2023 Aug 17;6(11):e202302058. doi: 10.26508/lsa.202302058 (PMC10435995; doi:10.26508/lsa.202302058)
Supplement: Supplementary file 3 [file LSA-2023-02058_SdataTS2.xlsx]

## Sheet: Sheet1
Gene_name	stability_score_C1vsDMSO	fdr_C1vsDMSO
DHFR	15.0987	1.15e-14
S100A16	4.93342	0.00377251
NUDT1	4.66838	1.15e-14
HNMT	3.78009	1.15e-14
LSS-1	3.60859	1.15e-14
ALDH1B1	3.28305	1.15e-14
FAM162A	3.21351	0.00180737
HMGA1-1	3.10605	0.000556505
TYMS	2.97256	1.15e-14
TJP1	2.9409	3.36e-08
LMNB2	2.87537	0.0371753
CHMP5	2.74913	8.51e-06
DSP-1	2.69676	0.0381419
SQOR	2.59921	1.05e-13
ESPN-1	2.59004	9.87e-09
TXNRD2-1	2.53898	0.00648373
SRA1	2.52544	0.0132606
TXNRD1-1	2.47226	0.00210813
DHCR7	2.26978	2.29e-08
S100A13	2.19316	1.15e-14
OCLN-1	2.08741	1.15e-14
CFL1	2.05894	0.00304157
AMPD2-1	2.00027	1.15e-14
ABCF1-1	-2.00409	1.15e-14
ADK-1	-2.00436	3e-06
RFC2-1	-2.01016	6.73e-13
ASNA1	-2.01943	1.15e-14
CTPS1	-2.0321	1.43e-13
UGT1A1	-2.03236	0.000152826
SP100	-2.0506	1.9e-11
ESD	-2.06045	1.15e-14
MTHFD1	-2.07072	0.00261792
RFC4	-2.10608	0.000632523
RRAS2-4	-2.11763	1.87e-09
RAB15-1	-2.13117	1.72e-09
RAB10	-2.17161	3.88e-06
PRRC2B-1	-2.20454	0.00112482
ATP5F1A-1	-2.21079	1.15e-14
ATP5F1C-1	-2.23865	4.65e-05
RAB12	-2.24222	1.15e-14
IDH1	-2.2575	1.15e-14
ARF3	-2.30531	5.55e-05
ERGIC3-3	-2.30772	1.15e-14
ACAT1	-2.31982	4.94e-08
MCM4	-2.34043	1.15e-14
ITPK1-1	-2.37373	5.02e-07
SLC12A2	-2.38377	1.15e-14
RPSA	-2.38741	0.00598901
RPL22	-2.39168	0.000135295
HSPA1A	-2.39241	2.98e-11
RPL14	-2.42361	0.0193238
RAB18	-2.4682	0.00203554
RPL12-1	-2.47109	0.0140759
RIOK1	-2.47271	1.42e-12
HARS2	-2.52781	1.15e-14
RUVBL2	-2.52972	6.86e-05
HSPA8-1	-2.56881	1.15e-14
RPS23	-2.59752	0.00577007
RAB35	-2.6282	0.011239
RHEB	-2.64503	1.15e-14
PSMD6	-2.68005	1.64e-08
MAP2K1	-2.68149	1.15e-14
RPL28	-2.69471	0.00436179
UBA5-1	-2.69848	1.15e-14
RPL10	-2.74758	0.0390473
ABCD3	-2.75704	1.15e-14
RPL31	-2.82513	0.000704552
RFK	-2.82688	8.25e-10
CMPK1-1	-2.83826	0.0117288
GMDS-1	-2.84319	1.15e-14
RPL7	-2.86582	0.0408354
PSMC5-1	-2.89014	1.15e-14
RPS12	-2.89735	1.15e-14
ARF5	-2.89924	1.15e-14
RPS15	-2.90002	0.0306185
PSMD8	-2.90393	1.15e-14
SPATA5-1	-2.93285	3.83e-12
PSMD7	-2.93994	1.15e-14
RPS15A	-2.95753	0.0175513
RPL11	-2.97909	0.000990895
MAP2K6-1	-2.99117	1.15e-14
RPS5	-2.99802	0.0366445
PSMD3	-3.00525	1.15e-14
GYG1-1	-3.08997	2.31e-09
NTPCR	-3.10576	3.65e-06
AFG3L2	-3.1665	1.15e-14
RPS7	-3.17355	0.00903548
PAPSS2-2	-3.18534	1.15e-14
RPS10	-3.19028	0.0257942
ACTB	-3.19487	3.35e-11
HSPA9	-3.2362	1.15e-14
PAPSS1	-3.32319	1.15e-14
RPS8	-3.3436	0.0245588
RUVBL1	-3.37738	2.26e-11
RFC5-1	-3.4555	1.15e-14
RAB13	-3.4558	1.05e-13
RPL18A	-3.48682	0.0212404
RPL23A	-3.53248	1.35e-06
RAB32	-3.60528	9.26e-06
PSMD1	-3.69412	2.24e-14
DARS	-3.72211	1.15e-14
HARS	-3.77379	1.15e-14
PSMD14	-3.78794	1.15e-14
RPS11	-3.78962	0.00328254
CLPX	-3.81226	0.000137384
RPL24	-3.8448	0.00549732
RPS20-2	-3.86437	1.15e-14
IMPDH2	-3.92904	1.57e-09
UCK2-1	-4.01904	3.49e-06
PSMD11-2	-4.02718	1.15e-14
PSMC3	-4.04052	1.15e-14
PSMD13-2	-4.05455	1.15e-14
PSMC2	-4.06167	9.61e-05
EEF1A1	-4.06651	1.24e-13
RPL36A	-4.07564	1.09e-09
AARS	-4.09296	1.15e-14
RPL13-1	-4.10098	0.00641207
PSMD12-1	-4.1265	1.15e-14
PSMC6	-4.16021	6.15e-09
PSMC4	-4.18048	1.15e-14
NCL	-4.20779	0.0467978
PSMD2	-4.21104	1.15e-14
DARS2	-4.38726	8.54e-14
RPL5	-4.54852	0.0108606
PSMC1	-4.59105	1.15e-14
DTYMK	-4.9253	1.15e-14
RPL17-3	-5.0276	4.25e-10
RPL37	-5.04432	0.000611747
NARS	-5.20176	1.15e-14
PGAM1	-6.58261	1.15e-14
